# Supplementary material for: CsUGT89A2 enhances tea plant resistance to Toxoptera aurantia by mediating flavonoid glycosides biosynthesis
Source: Hortic Res. 2025 Aug 11;12(11):uhaf212. doi: 10.1093/hr/uhaf212 (PMC12577854; doi:10.1093/hr/uhaf212)
Supplement: Web_Material_uhaf212 [file web_material_uhaf212.zip]

Archive with 7 entries (7 files):
- Supplementary Figure.docx
- Table S1.xlsx
- Table S2.xlsx
- Table S3..xlsx
- Table S4.xlsx
- Table S5.xlsx
- Table S6.xlsx
