# Supplementary material for: CsUGT89A2 enhances tea plant resistance to Toxoptera aurantia by mediating flavonoid glycosides biosynthesis
Source: Hortic Res. 2025 Aug 11;12(11):uhaf212. doi: 10.1093/hr/uhaf212 (PMC12577854; doi:10.1093/hr/uhaf212)
Supplement: Web_Material_uhaf212 [file web_material_uhaf212.zip › Table S1.xlsx]

## Sheet: Sheet1
Table S1.The detailed information of RNA sequencing. ReadSum: Total number of pair-end Reads in Clean Data. BaseSum: Clean Data on the total number of bases GC(%): The GC content in Clean Data means that two bases, G and C, account for the total base in Clean Data Percentage of basis N (%): The percentage of bases containing N in Clean Data Q20(%): Clean Data The percentage of bases with a mass v…
SampleID	ReadSum	BaseSum	GC (%)	N (%)	Q20 (%)	Q30 (%)
HCK-1	21615286	6466042354	44.32	0	99.48	95.7
HCK-2	21378146	6396199804	44.31	0	99.48	95.74
HCK-3	21021673	6289354060	44.15	0	99.47	95.58
H12-1	21357599	6388970824	44.34	0	99.44	95.32
H12-2	20133127	6024567430	44.51	0	99.46	95.53
H12-3	20171471	6035025032	44.21	0	99.51	95.88
H24-1	20684045	6188797560	44.23	0	99.47	95.53
H24-2	26326851	7874130036	44.28	0	99.43	95.3
H24-3	21677870	6483952934	44.39	0	99.43	95.2
QCK-1	21700441	6490322624	44.28	0	99.37	94.85
QCK-2	20494588	6133175668	44.21	0	99.4	95.06
QCK-3	20311986	6075108248	44.28	0	99.47	95.53
Q12-1	21345623	6386294194	44.42	0	99.4	95.05
Q12-2	21270686	6362181632	44.47	0	99.44	95.35
Q12-3	20493934	6128587466	44.5	0	99.49	95.85
Q24-1	20766499	6214516884	44.38	0	99.42	95.17
Q24-2	20177371	6036963184	44.41	0	99.42	95.33
Q24-3	21722216	6497643142	44.4	0	99.48	95.71
