# Supplementary material for: CsUGT89A2 enhances tea plant resistance to Toxoptera aurantia by mediating flavonoid glycosides biosynthesis
Source: Hortic Res. 2025 Aug 11;12(11):uhaf212. doi: 10.1093/hr/uhaf212 (PMC12577854; doi:10.1093/hr/uhaf212)
Supplement: Web_Material_uhaf212 [file web_material_uhaf212.zip › Table S2.xlsx]

## Sheet: Sheet1
Table S2. All GO term annotations involved in the descriptions.
ID	Description
GO:0003700	transcription factor activity, sequence-specific DNA binding
GO:0016491	oxidoreductase activity
GO:0008194	UDP-glycosyltransferase activity
GO:0009507	chloroplast
GO:0022857	transmembrane transporter activity
GO:0016747	transferase activity, transferring acyl groups other than amino-acyl groups
GO:0009416	response to light stimulus
GO:0009314	response to radiation
GO:0009733	response to auxin
GO:0031461	cullin-RING ubiquitin ligase complex
GO:0000160	phosphorelay signal transduction system
GO:0046677	response to antibiotic
GO:0007623	circadian rhythm
GO:0009642	response to light intensity
GO:0009738	abscisic acid-activated signaling pathway
GO:0050896	response to stimulus
GO:0006950	response to stress
GO:0006952	defense response
GO:0043565	sequence-specific DNA binding
GO:1901700	response to oxygen-containing compound
GO:0005509	calcium ion binding
GO:0048046	apoplast
GO:0005618	cell wall
GO:0005576	extracellular region
GO:0071555	cell wall organization
GO:0010411	xyloglucan metabolic process
GO:0042546	cell wall biogenesis
GO:0042221	response to chemical
GO:0020037	heme binding
GO:0009628	response to abiotic stimulus
GO:0005506	iron ion binding
GO:0006979	response to oxidative stress
GO:0016705	oxidoreductase activity, acting on paired donors, with incorporation or reduction of molecular oxygen
GO:0009536	plastid
GO:0000287	magnesium ion binding
GO:0010033	response to organic substance
GO:0009725	response to hormone
