# Supplementary material for: CsUGT89A2 enhances tea plant resistance to Toxoptera aurantia by mediating flavonoid glycosides biosynthesis
Source: Hortic Res. 2025 Aug 11;12(11):uhaf212. doi: 10.1093/hr/uhaf212 (PMC12577854; doi:10.1093/hr/uhaf212)
Supplement: Web_Material_uhaf212 [file web_material_uhaf212.zip › Table S3..xlsx]

## Sheet: Sheet1
Table S3. KEGG pathways of DAMs in AsODN and sODN.
ID	Kegg_pathway	Cluster_frequency	Metabolome_frequency	classification	P-value	Adjusted P-value	DA_score	Count	MetaIDs
ko00040	Pentose and glucuronate interconversions	9 out of 4641.93965517241379%	20 out of 1079 1.85356811862836%	metabolism	0.184365	1	0.25	9	L-Gulonic acid;D-Glucuronic Acid;L-glyceraldehyde;Dihydroxyacetone phosphate;L-Lyxonic acid;D-Ribitol-5-phosphate;Cholestane-3,7,12,25-tetrol-3-glucuronide;Pglcua;Pyruvic acid;
ko00052	Galactose metabolism	7 out of 4641.50862068965517%	27 out of 1079 2.50231696014829%	metabolism	0.845863	1	0.185185	7	D-Galactosamine;Sucrose;Dihydroxyacetone phosphate;N-Acetyl-D-Galactosamine;Melibiitol;Galactinol;Stachyose;
ko00053	Ascorbate and aldarate metabolism	9 out of 4641.93965517241379%	21 out of 1079 1.94624652455978%	metabolism	0.233125	1	0.238095	9	L-Gulonic acid;D-Glucuronic Acid;L-Lyxonic acid;Cholestane-3,7,12,25-tetrol-3-glucuronide;Glucaric acid;D-galactaro-1,4-lactone;Pglcua;D-Glucuronolactone;Pyruvic acid;
ko00230	Purine metabolism	21 out of 464 4.52586206896552%	55 out of 1079 5.09731232622799%	metabolism	0.25149	1	0.0181818	21	2'-Deoxyadenosine;Guanosine-5'-monophosphate;2'-Deoxyadenosine-5'-monophosphate;Faicar;5-Ureidoimidazole-4-carboxylic acid;(S)-Ureidoglycolic acid;Guanosine-3'-monophosphate;Formiminoglycine;Deoxyguanosine 5'-monophosphate(dGMP);2',3'-Cyclic GMP;2'-Deoxyinosine;5-Aminoimidazole;Adenosine-5'-diphosphate;Diadenosine tetraphosphate;Glycine;D-ribofuranose 5-phosphate;Adenosine;Adenosine monophosphate…
ko00240	Pyrimidine metabolism	11 out of 464 2.37068965517241%	31 out of 1079 2.87303058387396%	metabolism	0.458811	1	-0.0322581	11	Thymidine-5'-phosphate;Cytidine-5'-monophosphate;5-Hydroxymethyldeoxycytidylic acid;β-Alanine;Deoxycytidine diphosphate;Thymidine;Cytosine;Uracil;Ureidopropionic acid;Methylmalonic acid;2'-Deoxyuridine 5'-monophosphate;
ko00270	Cysteine and methionine metabolism	7 out of 464 1.50862068965517%	29 out of 1079 2.68767377201112%	metabolism	0.896828	1	0.0344828	7	S-adenosylmethionine;O-acetyl-L-serine;1-deoxy-D-xylulose 5-phosphate;5-methylthio-D-ribose;S-methyl-5-thio-D-ribofuranose;Pyruvic acid;Phosphoserine;
ko00330	Arginine and proline metabolism	10 out of 464 2.1551724137931%	31 out of 1079 2.87303058387396%	metabolism	0.611878	1	0	10	L-Proline;S-adenosylmethionine;Phosphocreatine;Sarcosine;N-Acetyl-L-glutamate 5-semialdehyde;N-omega-Hydroxy-L-arginine;Ornithine;(3R,5S)-1-pyrroline-3-hydroxy-5-carboxylic Acid;(2S)-2-(3-Carboxypropanoylamino)-5-oxopentanoic acid;Pyruvic acid;
ko00340	Histidine metabolism	8 out of 464 1.72413793103448%	19 out of 1079 1.76088971269694%	metabolism	0.272885	1	0	8	PC(16:1(9Z)/P-18:1(11Z));Histamine;phosphoribosyl-ATP;Imidazolepropionic acid;L-Histidine;N-Acetylhistamine;Ergothioneine;Imidazoleacetic acid riboside;
ko00360	Phenylalanine metabolism	5 out of 464 1.07758620689655%	23 out of 1079 2.13160333642261%	metabolism	0.924222	1	0.130435	5	L-Tyrosine;3-(2-Hydroxyphenyl)propanoic acid;3-Hydroxyphenylacetic acid;Pyruvic acid;Phenylacetylglycine;
ko00520	Amino sugar and nucleotide sugar metabolism	14 out of 464 3.01724137931034%	33 out of 1079 3.05838739573679%	metabolism	0.168568	1	-0.0606061	14	cytidine monophosphate N-acetylneuraminic acid;N-acetyl-alpha-D-glucosamine 1-phosphate;2-Acetamido-2-Deoxy-D-Mannopyranose;GDP-alpha-D-mannuronic acid;beta-L-fucose 1-phosphate;ADP-glucose;L-Fucose;D-Glucuronic Acid;D-glucosamine 6-phosphate;N-Acetyl-D-Galactosamine;CMP-N,N-diacetyllegionaminic acid;N-Acetyl-D-glucosamine;GDP-4-amino-4,6-dideoxy-alpha-D-mannose;UDP-2,4-diacetamido-2,4,6-trideoxy…
ko00564	Glycerophospholipid metabolism	17 out of 4643.66379310344828%	44 out of 1079 4.07784986098239%	metabolism	0.263906	1	-0.0227273	17	Sn-glycerol-1-phosphate;Choline Alfoscerate;Phosphocholine;1-(9Z-hexadecenoyl)-sn-glycero-3-phosphocholine;Acetylcholine;1,2-Docosahexanoyl-sn-glycero-3-phosphocholine;LysoPC(22:5(7Z,10Z,13Z,16Z,19Z));LysoPC(20:1(11Z));GPEtn(16:0p/22:6(4Z,7Z,10Z,13Z,16Z,19Z));1-Heptadecanoyl-sn-glycero-3-phosphocholine;Dihydroxyacetone phosphate;1-Tetracosanoyl-sn-glycero-3-phosphocholine;1-(7Z,10Z,13Z,16Z-docosa…
ko00590	Arachidonic acid metabolism	7 out of 464 1.50862068965517%	20 out of 1079 1.85356811862836%	metabolism	0.515289	1	0.05	7	14,15-Epoxy-5,8,11-eicosatrienoic acid;1,2-Docosahexanoyl-sn-glycero-3-phosphocholine;11,12,15-THETA;Arachidonic acid;15(S)-HPETE;8-HETE;PC(16:1(9Z)/P-18:1(11Z));
ko00650	Butanoate metabolism	6 out of 4641.29310344827586%	15 out of 1079 1.39017608897127%	metabolism	0.376135	1	0.266667	6	3-Butyn-1-OL;2-Hydroxyglutarate;Methyl acetate;1-Butanol;3-Hydroxybutyric acid;Pyruvic acid;
ko00760	Nicotinate and nicotinamide metabolism	6 out of 464 1.29310344827586%	26 out of 1079 2.40963855421687%	metabolism	0.90998	1	0.0769231	6	2,6-Dihydroxypyridine;1-Methyl-6-oxo-1,6-dihydropyridine-3-carboxamide;Quinolinic acid;Dihydroxyacetone phosphate;Nicotinamide riboside;Pyruvic acid;
ko00941	Flavonoid biosynthesis	75 out of 464 16.1637931034483%	87 out of 1079 8.06302131603336%	metabolism	0.940844	1	0.0416667	75	3,5-Dihydroxy-2-(4-hydroxyphenyl)chromen-4-one;3,7-Dihydroxyflavone;3,7-Dimethoxyflavone;4'-Hydroxyflavone;5,6,7,8,3',4',5'-Heptamethoxyflavone;5,7-dihydroxy-2-(4-hydroxy-3-methoxyphenyl)-6-[(2R,3S,4S,6S)-4-hydroxy-6-methyl-5-oxo-3-[(2S,3R,4R,5R,6S)-3,4,5-trihydroxy-6-methyloxan-2-yl]oxyoxan-2-yl]chromen-4-one;5-Hydroxyflavone;5-Methoxy-6-hydroxyflavone;6,7,3',4'-Tetrahydroxyflavone;6,7,3'-Trihyd…
ko00944	Flavone and flavonol biosynthesis	45 out of 464 9.59051724137931%	55 out of 1079 5.09731232622799%	metabolism	0.517383	1	0.117647	45	Datiscetin;Fisetin 8-C-glucoside;Flavonol 3-O-beta-D-glucosyl-(1->2)-beta-D-glucosyl-(1->2)-beta-D-glucoside;Isorhamnetin 3-O-alpha-rhamnopyranosyl-(1-2)-beta-galactopyranoside;Isospinosin;Kaempferol 3-(3,6-di-p-coumaroylglucoside);Kaempferol 3-[6''-(3-hydroxy-3-methylglutaryl)glucoside]-7-glucoside;Kaempferol-3-O-(2''-O-galloyl)glucuronide;Lonicerin;Luteolin-7-O-(6'''-malonyl)sophoroside-5-O-ara…
ko00965	Betalain biosynthesis	6 out of 464 1.67597765363128%	10 out of 1079 0.92678405931418%	metabolism	0.074047	1	0	6	3-Methoxytyramine;L-Dopa;L-Tyrosine;2-Descarboxy-betanidin;Amaranthin betacyanin;Miraxanthin-V;
ko01200	Carbon metabolism	11 out of 4642 .37068965517241%	35 out of 1079 3.24374420759963%	metabolism	0.651305	1	-0.0857143	11	D-Ribulose 1,5-bisphosphate;2-Phospho-D-Glyceric Acid;5-Methyl-5,6,7,8-tetrahydromethanopterin;O-acetyl-L-serine;Glycine;D-ribofuranose 5-phosphate;Citric acid;Anhydroleucovorin;Dihydroxyacetone phosphate;Pyruvic acid;Phosphoserine;
ko01210	2-Oxocarboxylic acid metabolism	13 out of 464 2.80172413793103%	48 out of 1079 4.44856348470806%	metabolism	0.859372	1	-0.0625	13	L-Lysine；N-Acetyl-L-glutamic acid；L-Isoleucine；N-Acetyl-L-glutamate 5-semialdehyde；(2S)-2-Isopropylmalate；Citric acid；L-Tyrosine；N-acetylornithine；Ornithine；(2S)-2-Isopropyl-3-oxosuccinate；Desulfoglucotropeolin；Pyruvic acid；2-benzylmalate；
ko01232	Nucleotide metabolism	17 out of 4643.66379310344828%	42 out of 1079 3.89249304911956%	metabolism	0.194386	1	-0.0238095	17	Thymidine-5'-phosphate;Deoxycytidine diphosphate;Adenosine;Adenosine monophosphate;Adenylocuccinic Acid;Deoxyguanosine 5'-monophosphate(dGMP);Thymidine;2'-Deoxyinosine;2'-Deoxyuridine 5'-monophosphate;Xanthine;2'-Deoxyadenosine;Cytosine;Guanosine-5'-monophosphate;Cytidine-5'-monophosphate;2'-Deoxyadenosine-5'-monophosphate;Adenosine-5'-diphosphate;Uracil;
