# Supplementary material for: CsUGT89A2 enhances tea plant resistance to Toxoptera aurantia by mediating flavonoid glycosides biosynthesis
Source: Hortic Res. 2025 Aug 11;12(11):uhaf212. doi: 10.1093/hr/uhaf212 (PMC12577854; doi:10.1093/hr/uhaf212)
Supplement: Web_Material_uhaf212 [file web_material_uhaf212.zip › Table S4.xlsx]

## Sheet: Sheet1
Table S4. All the GenBank accession numbers of the sequences used in the phylogenetic analysis are as follows:
NO.	Match in NCBI
AmUGT73N1	AB371298
AtA3G2"XylT	NM_124785
AtF3G2G	NM 124785
AtF3Rht	AF360160
AtF73GT	NM_119576
AtF7GT	AF527807
Cm1,2RhaT	AY048882
Cs1,6 RhaT	DQ119035
CsUGT72AM1	KY399734
CsUGT73A20	KP682358
CsUGT75L12	KP682364
CsUGT78A14	KP682360
CsUGT78A15	KP682361
CsUGT79B28	KP682353
CsUGT85K10	BAO51833
CsUGT85K11	BAO51834
CsUGT89AC1	XP_028058477
EPGT2	AB078963
GeIF7GT	AB098614
GmF3G6"RhaT	NM_001288595
GmF7GT	NM_001248232
Gt5GT7	AB363839
HvF3GT	AK358129
InA3G2"GlcT	AB192316
JIGT	AB000623
LOC114303213	XP_028104151.1
NtF7GT	XM_009763503
PfA5GT	AB013596
PfF3GT	AB002818
PfUGT2	AB362994
PhA3G6RhaT	Z25802
PhA5GT	AB555731
PhF3GT	AF165148
SiUGT23	AB362990
SlUGT1	AB362989
SsGT1	AY033489
ThA5GT	AB076698
ThF7GT	AB477350
UGT71G1	AAW56092
UGT73A13	AB362995
UGT73A9	AB362993
UGT73E2	AB371297
UGT74B5	XP_028120332.1
UGT75L6	AB555731
UGT88A7	AB362992
UGT95B11	XP_028058477.1
VhA5GT	AB013598
VvGT1	AF000371
VvGT6	NM_001280903
