# Supplementary material for: CsUGT89A2 enhances tea plant resistance to Toxoptera aurantia by mediating flavonoid glycosides biosynthesis
Source: Hortic Res. 2025 Aug 11;12(11):uhaf212. doi: 10.1093/hr/uhaf212 (PMC12577854; doi:10.1093/hr/uhaf212)
Supplement: Web_Material_uhaf212 [file web_material_uhaf212.zip › Table S5.xlsx]

## Sheet: Sheet1
Table S5. The specific primers used in this research.
Purpose	Gene names	Primer name	Primer sequence (5'-3')
Cloning	CsUGT89A2	End-to-end F	ATGTTGAACTCCATCAAAG
		End-to-end R	TTAAGGCTTTTTTGTTTTTG
Real-time quantitative PCR	CsUGT89A2	qRT-PCR-F	TGGTGGAGGACATAGGAGC
		qRT-PCR-R	GTCTGGCACTCAACGAAGC
	CsGADPH	qRT-PCR-F	TTGGCATCGTTGAGGGTCT
		qRT-PCR-R	CAGTGGGAACACGGAAAGC
pRSF-DUTE cloning for fusion protein expression	CsUGT89A2	CsUGT89A2-pRSF-F	CACCATCATCACCACAGCCAGGATCCGATGTTGAACTCCATCAAAG
		CsUGT89A2-pRSF-R	GGCGCGCCGAGCTCGAATTCGGATCCTTAAGGCTTTTTTGTTTTTG
pCAMBIA1300 cloning	CsUGT89A2	p-1300：CsUGT89A2-F	AGGGTACCCGGGGATCCATGTTGAACTCCATCAAAG
		p-1300：CsUGT89A2-R	ATACCGACTAGTGTCGACTTAAGGCTTTTTTGTTTTTG
AsODN	CsUGT89A2	AsODN： CsUGT89A2-F	ACGAACCGGATCTTGCAATG
		AsODN：CsUGT89A2-R	AGAGAATTAAAAACGCAGCC
sODN	sODN	sODN	GGCGGCTAACGCTTCGA
