# Supplementary material for: CsUGT89A2 enhances tea plant resistance to Toxoptera aurantia by mediating flavonoid glycosides biosynthesis
Source: Hortic Res. 2025 Aug 11;12(11):uhaf212. doi: 10.1093/hr/uhaf212 (PMC12577854; doi:10.1093/hr/uhaf212)
Supplement: Web_Material_uhaf212 [file web_material_uhaf212.zip › Table S6.xlsx]

## Sheet: Sheet1
Table S5. Expression of flavonoid glycosides in tea flowers after silencing CsUGT89A2
Compounds	Class	AsODN-CsUGT89A2-1	AsODN-CsUGT89A2-2	AsODN-CsUGT89A2-3	sODN-1	sODN-24-2	sODN-24-3
Phloretin-2'-O-(6''-O-xylosyl)glucoside	Chalcones	5089.95	1663.01	4376.48	3869.72	1367.42	2918.57
Phloretin-4'-O-(6''-Feruloyl)glucoside	Chalcones	2049.22	11.99	1830.61	165.56	1235.64	900.6
Phloretin-4'-O-(6''-Salicyloyl)glucoside	Chalcones	203689	194586	209138	445798	534949	430374
Trilobatin	Chalcones	2228.59	1250.8	1739.69	382.5	1033.65	508.075
Cyanidin 3-(4-acetylglucoside)	Anthocyanidins	1150.72	216.74	783.73	1023.62	3207.49	2115.55
Cyanidin 3-(6-p-caffeoyl)glucoside	Anthocyanidins	1175.62	5668.29	3521.95	4298.1	2324.14	3611.12
Cyanidin 3-(6''-ferulylglucoside) 5-glucoside	Anthocyanidins	2701.79	3872.47	3787.13	3042.81	6675.67	5859.24
Cyanidin 3-(6-feruloylglucoside) 5-(6-malonylglucoside)	Anthocyanidins	397.32	1206.47	901.895	1545.34	1667.97	2606.66
Cyanidin 3-(6''-dioxalylglucoside)	Anthocyanidins	706.95	1021.86	964.405	1912.04	1324.54	2618.29
Cyanidin 3-(6-caffeoylglucoside) 5-glucoside	Anthocyanidins	5150.94	3782.56	2466.75	1928.16	2258.23	3093.2
Cyanidin 3-(p-coumaroyl)-glucoside	Anthocyanidins	205520	219769	202645	192672	291142	271907
Cyanidin 3-O-[b-D-Glucopyranosyl-(1->2)-[3,4-dihydroxy-E-cinnamoyl-(->6)]-b-D-glucopyranoside] 5-glucoside	Anthocyanidins	2181.22	3440.24	2910.73	1316.08	3981.23	3648.66
cyanidin 3-O-beta-D-(caffeoyl)-sambubioside	Anthocyanidins	6630.84	4875.3	4753.07	5882.94	8498.59	7990.77
Cyanidin 3-arabinoside cation	Anthocyanidins	1.16072e+06	844542	902633	809195	1.74121e+06	1.3752e+06
cyanidin 3-O-(6-O-glucosyl-2-O-xylosylgalactoside)	Anthocyanidins	11181	6660.37	7920.67	6106.54	3642.08	6874.31
Quercetin 3-xylosyl-(1->6)-glucoside	Flavones	54396.3	53091.4	54743.8	40688.6	54686.1	47687.3
[6-[2-(3,4-Dihydroxyphenyl)-5,7-dihydroxy-4-oxochromen-3-yl]oxy-3,4,5-trihydroxyoxan-2-yl]methyl acetate	Flavones	762.55	2544.83	2253.69	2077.29	1013.37	3545.33
Quercetin-3-O-(2'''-Feruloyl)sophoroside	Flavones	8236.33	13287.2	10761.8	6710.25	2352.76	5831.51
Quercetin-3-O-(2''-malonyl)sophoroside-7-O-arabinoside	Flavones	819.78	5858.68	5339.23	2060.53	3838.64	3349.59
Quercetin-3-O-(2'''-Caffeoyl)sophoroside	Flavones	2515.09	2223.43	3069.26	2262.43	3920.86	3991.64
Quercetin-3-O-(2''-Caffeoyl)glucoside-(1→2)-(6''-Malonyl)glucoside	Flavones	413484	353374	354429	71516.7	112475	91095.7
Quercetin-3-O-(2''-Galloyl)Arabinoside	Flavones	108.32	294.76	1201.54	1150.56	602.19	1976.38
Quercetin-3-O-(6''-sinapoyl)glucoside-7-O-(6''-malonyl)glucoside	Flavones	2587.33	8034.41	6310.87	35029.6	8288.89	22659.2
Quercetin-3-O-(6''-acetyl)glucosyl-(1→3)-Galactoside	Flavones	43202.4	48669.9	46936.1	21201.3	29204.1	26202.7
Vitexin 2''-O-beta-L-rhamnoside	Flavones	180434	1.9559e+06	1.06916e+06	6.99919e+06	6.77037e+06	6.88578e+06
Vitexin 2''-O-rhamnoside	Flavones	2.97483e+06	3.03488e+06	3.00586e+06	4.29458e+06	5.18096e+06	4.73877e+06
Vitexin-7-O-(6''-salicyloyl)glucoside	Flavones	3944.08	4358.07	5151.07	263.93	1953.74	2108.84
Luteolin 7-O-(2-apiosyl-4-glucosyl-6-malonyl)-glucoside	Flavones	692.31	486.39	1589.35	535.85	452.51	1494.18
Luteolin 3'-o-glucuronide	Flavones	12.61	95.92	1054.27	35.03	147.49	1091.26
Luteolin-7-O-(6'''-malonyl)sophoroside-5-O-arabinoside	Flavones	471.01	5236.52	3853.76	356.34	7535.45	4945.9
luteolin-7-O-[beta-D-glucuronosyl-(1->2)-beta-D-glucuronide]	Flavones	554.35	948.69	1751.52	551.61	1276.9	1914.26
Luteolin 7-O-glucoside	Flavones	6299.64	4196.85	4748.24	13204.8	8449.62	9827.22
Luteolin-7-o-glucuronide	Flavones	90562.4	51292	71927.2	20406.4	29001.5	25703.9
Luteolin-7-O-glucuronide-(2→1)-(2''-Feruloyl)glucuronide	Flavones	930.19	426.98	1678.59	549.46	656.67	1603.07
Luteolin-7-O-glucuronide-(2→1)-(2''-Sinapoyl)glucuronide	Flavones	3125.87	8830.16	6978.02	4637.13	6693.09	6665.11
Lonicerin	Flavones	1579.01	6128.7	4853.85	4126.52	3318.79	4722.65
Apigenin 7-O-glucoside	Flavones	33779.4	33928.8	34854.1	54747.6	59832.8	58290.2
Tricin-7-O-(2''-feruloyl)glucuronide	Flavones	5078.41	5687.9	6383.15	21056.6	10185.6	16621.1
Tricin-7-O-(2''-Sinapoyl)glucoside	Flavones	1263.59	1492.64	2378.11	1519.33	1544.07	2531.7
Tricin 7-diglucuronoside	Flavones	56747.8	52624.1	55685.9	50702.1	46284.1	49493.1
Apigenin-6-C-arabinoside-8-C-xyloside	Flavones	54553.3	8054.23	32303.8	73540.8	20683.6	48112.2
Kaempferol-3-(2'',3''-diacetyl-4''-p-coumaroylrhamnoside)	Flavones	2747.76	920.78	2834.27	1609.04	645.46	2127.25
Kaempferol-3-O-glucuronoside	Flavones	696.75	3798.24	3247.49	2848.91	2058.81	3453.86
Kaempferol-3-rhamninoside	Flavones	5.09023e+06	5.24257e+06	5.1674e+06	2.51374e+06	2.67545e+06	2.59559e+06
Naringin 4'-glucoside	Flavones	555913	577893	567903	260358	244521	253439
Quercetin-7-O-glucoside	Flavones	4040.62	4829.14	5034.88	9028.32	10770.2	11899.3
Quercetin 3-O-(6''-acetyl-glucoside)	Flavonols	6281.07	3323.65	5802.36	3808.92	6811.8	6310.36
2-(3,4-dihydroxyphenyl)-5-hydroxy-3,7-bis[[(2S,3R,4R,5R,6S)-3,4,5-trihydroxy-6-methyloxan-2-yl]oxy]chromen-4-one	Flavonols	140.78	663.49	1402.13	309.51	454.59	1382.05
Quercetin-3-O-(2''-O-galactosyl)glucoside	Flavonols	44.91	44.91	1044.91	44.91	44.91	1044.91
Quercetin-3-O-(2''-p-Coumaroyl)galactoside	Flavonols	1354.08	792.85	2073.47	2138.02	1633.51	2885.76
Quercetin-3-O-(6''-malonyl)galactoside	Flavonols	1580.05	1680.47	2630.26	1647.9	2983.17	3315.53
Quercetin-3-O-[2''-O-(6'''-sinapoyl)glucosyl]glucoside	Flavonols	774135	781400	778768	777746	979591	879668
3-[(2R,3R,4R,5S)-3,4-dihydroxy-5-(hydroxymethyl)oxolan-2-yl]oxy-2-(3,4-dihydroxyphenyl)-5,7-dihydroxychromen-4-one	Flavonols	605612	591186	599399	591029	569379	581204
Hyperoside	Flavonols	1.08861e+07	1.03578e+07	1.0623e+07	1.01874e+07	1.2605e+07	1.13972e+07
Quercetin 3-O-malonylglucoside	Flavonols	2506.32	5555.29	5030.81	2974.9	929.22	2952.06
Quercetin-3-O-sophorotrioside-7-O-arabinoside	Flavonols	158909	84490.2	122700	78448.5	129421	104935
Isoquercitrin	Flavonols	9543.74	5474.57	8509.16	2082.36	4580.75	4331.56
quercetin 3-O-glucuronide	Flavonols	2002.92	1463.73	2733.32	1195.79	2032.09	2613.94
Quercetin 3-sambubioside	Flavonols	2153.58	1323.3	2738.44	1491.96	886.79	2189.38
Rutin	Flavonols	1.92128e+06	3.39176e+06	2.65752e+06	3.49684e+06	2.82268e+06	3.16076e+06
Quercetin 3-sophorotrioside	Flavonols	80538.7	48193.7	65366.2	38514.5	12684.1	26599.3
Kaempferol 3-(2''-rhamnosyl-6''-acetylgalactoside) 7-rhamnoside	Flavonols	291.05	1050.25	1670.65	1025.61	1409.5	2217.55
Kaempferol 3-(3,6-di-p-coumaroylglucoside)	Flavonols	22059.7	17054.8	20557.2	17335.9	28111.2	23723.5
Kaempferol 3-[2''-glucosyl-6''-acetyl-galactoside] 7-glucoside	Flavonols	1704.7	170.19	1937.44	71.14	305.28	1188.21
Kaempferol 3-O-[6-(4-coumaroyl)-beta-D-glucosyl-(1->2)-glucosyl-(1->2)-beta-D-glucoside	Flavonols	203469	755.39	103112	2542.2	1090.79	2816.49
Kaempferol3-O-[6-(4-coumaroyl)-beta-D-glucosyl-(1->2)-beta-D-glucosyl-(1->2)-beta-D-glucoside]	Flavonols	121622	99805.8	111714	20779.5	13136	17957.7
Kaempferol 3-O-beta-D-galactopyranosyl-7-O-alpha-L-rhamnopyranoside	Flavonols	363853	319544	342698	702520	694386	699453
Kaempferol 3-O-beta-D-glucopyranosyl-7-O-alpha-L-rhamnopyranoside	Flavonols	583318	627742	606530	287175	366244	327710
Kaempferol3-O-beta-D-glucosylgalactoside	Flavonols	15806.8	10697.8	14252.3	15912.1	20614.7	19263.4
Kaempferol-3-O-glucosyl(1-2)rhamnoside	Flavonols	2658.61	2512.88	3585.74	1670.91	2751.22	3211.07
Kaempferol 7-O-glucoside	Flavonols	1.26182e+06	1.57531e+06	1.56956e+06	2.59288e+06	2.29191e+06	2.44339e+06
Kaempferol 3-O-[alpha-L-rhamnopyranosyl(1->2)-beta-D-glucopyranosyl]-7-O-alpha-L-rhamnopyranoside	Flavonols	583.35	416.66	1500.01	163.58	323.9	1243.74
Kaempferol 7-cellobioside 3-sophoroside	Flavonols	75590.4	59035.7	68313.1	11903.3	27177.7	20540.5
Kaempferol-3-O-(2''-O-galloyl)glucuronide	Flavonols	53490.8	37133.7	46312.3	26722.5	33073.8	30898.2
Kaempferol-3-O-(2''-feruloyl)glucosyl-(1→2)-(6''-malonyl)glucoside	Flavonols	5826.19	5563.76	6694.98	2145.4	1913.68	3029.54
Kaempferol-3-O-(2''-sinapoyl)glucosyl-(1→2)-(6''-malonyl)glucoside	Flavonols	1424.71	2532.96	2978.84	1294.93	2465.32	2880.12
Kaempferol-3-O-(2''-sinapoyl)glucosyl-(1→2)-(6''-acetyl)glucoside	Flavonols	2411.42	2528.3	3469.86	1027.8	4131.56	3579.68
Kaempferol-3-O-(6''-Feruloyl)glucosyl-(1→4)-galactoside	Flavonols	6771.19	8141.86	8456.52	4621.44	11994.5	9307.95
Kaempferol-3-O-(6''''-malonyl)sophorotrioside	Flavonols	1059.23	5903.57	4481.4	8969.55	2450.56	6710.06
Kaempferol-3-O-(6''-Malonyl)glucoside-7-O-Glucoside	Flavonols	3446.61	15637.4	10542	9715.81	16689.3	14202.6
Kaempferol-3-O-(6''-p-coumaroyl)glucosyl-(1→2)-rhamnoside	Flavonols	144.53	106.48	1125.51	742.21	138.76	1440.48
Kaempferol-3-O-(6''-Sinapyl)glucosyl-(1→2)-Galactoside	Flavonols	1145.66	793.64	1969.65	571.31	547.13	1559.22
Kaempferol-3-O-(6'''-Caffeoyl)glucosyl-(1→2)-Galactoside	Flavonols	4976.49	5819.19	6397.84	7124.98	3735.1	6430.04
Nicotiflorin	Flavonols	4224.91	7771.83	6998.37	27244.6	1983.78	15614.2
Kaempferol-7-rhamnoside	Flavonols	201.77	618.14	1409.95	323.52	858.6	1591.06
Myricetin-3-O-(6''-malony)glucoside	Flavonols	42236.7	11512.5	27874.6	41933.3	20680.5	32306.9
myricetin-3-O-hexoside	Flavonols	89803.4	68696	80249.7	357066	242965	301015
myricetin 3-O-beta-D-glucopyranoside	Flavonols	96620.1	69076.6	83848.3	192465	173321	183893
Myricitrin	Flavonols	41317.2	12373.8	27845.5	8089.72	6113.92	8101.82
Natsudaidain-3-O-(5'-glucosyl-3-hydroxy-3-methylglutarate)glucoside	Flavonols	696.22	1082.64	1889.43	1220.82	956.18	2088.5
